# Supplementary material for: ST-segment elevation in patients presenting with COVID-19: case series
Source: Eur Heart J Case Rep. 2021 Feb 8;5(2):ytaa553. doi: 10.1093/ehjcr/ytaa553 (PMC7898565; doi:10.1093/ehjcr/ytaa553)
Supplement: ytaa553_Supplementary_Data [file ytaa553_supplementary_data.zip]

Archive with 10 entries (10 files):
- RESUBMIT_Covid-STEMI-Supplement.docx
- S1_LAD.mov
- S2_LCX.mov
- S3_RCA.mov
- S4_Lvgram.mov
- S5_LAD.MOV
- S6_LCx.MOV
- S7_LAD.mov
- S8_LCX.mov
- S9_RCA.mov
